# Supplementary material for: Developing Repair Materials for Stress Urinary Incontinence to Withstand Dynamic Distension
Source: PLoS One. 2016 Mar 16;11(3):e0149971. doi: 10.1371/journal.pone.0149971 (PMC4794140; doi:10.1371/journal.pone.0149971)
Supplement: S1 Table — (XLSX) [file pone.0149971.s001.xlsx]

## Sheet: Sheet1
				Mean RF cells	sem	Mean RF no cells	sem
		Day 0	Z1	0.034	0.00165	0.02733	0.000993961
			Z3	0.031	0.00172	0.02567	0.000993961
			PLA	0.05133	0.00704	0.04067	0.00417
			Z1 low PLA	0.04467	0.00311	0.03	0.00219
			Z1 high PLA	0.04067	0.00221	0.02933	0.000275675
		Day 7	z1	0.027	0.00175	0.023	0.00117
			z3	0.02267	0.000675263	0.01833	0.000675263
			pla	0.026	0.00117	0.022	0.00155
			z1 high pla	0.03167	0.000337632	0.02567	0.00205
			z1 low pla	0.035	0.00255	0.02633	0.00135
		Day 14	z1	0.03367	0.000675263	0.02567	0.00089329
			z3	0.03667	0.000675263	0.02567	0.00147
			pla	0.03833	0.00264	0.02233	0.000337632
			z1 high pla	0.04267	0.00188	0.025	0.000584795
			z1 low pla	0.04067	0.000675263	0.02767	0.00089329
