# Supplementary material for: Developing Repair Materials for Stress Urinary Incontinence to Withstand Dynamic Distension
Source: PLoS One. 2016 Mar 16;11(3):e0149971. doi: 10.1371/journal.pone.0149971 (PMC4794140; doi:10.1371/journal.pone.0149971)
Supplement: S2 Table — (XLSX) [file pone.0149971.s002.xlsx]

## Sheet: Sheet1
		sample 1	sample 2	sample 3	cell - no cell	cell - no cell	cell - no cell	mean	sem
pla cells	weight	0.0013	0.0053	0.0032
	stain	0.057	0.079	0.059
	stain-reagent control	0.017	0.039	0.019
	stain-rc/gram	13.0769	7.35849	5.9375	13.0769	6.39695	5.9375	8.47046	2.3368
pla nc	weight	0.0065	0.0104	0.0062
	stain	0.04	0.05	0.04
	stain-reagent control	0	0.01	0
	stain-rc/gram	0	0.961538	0
hpla cells	weight	0.0037	0.0035	0.0048
	stain	0.097	0.105	0.072
	stain-reagent control	0.057	0.065	0.032
	stain-rc/gram	15.4054	18.5714	6.66667	12.5208	15.2381	3.49593	10.4183	3.59471
hpla nc	weight	0.0052	0.0036	0.0041
	stain	0.055	0.052	0.053
	stain-reagent control	0.015	0.012	0.013
	stain-rc/gram	2.88462	3.33333	3.17073
z1 cells	weight	0.0065	0.006	0.0026
	stain	0.057	0.067	0.056
	stain-reagent control	0.017	0.027	0.016
	stain-rc/gram	2.61538	4.5	6.15385	-0.00961538	2.1	3.27885	1.78974	0.974292
z1 nc	weight	0.008	0.0075	0.008
	stain	0.061	0.058	0.063
	stain-reagent control	0.021	0.018	0.023
	stain-rc/gram	2.625	2.4	2.875
z3 cells	weight	0.0071	0.014	0.013
	stain	0.081	0.092	0.11
	stain-reagent control	0.041	0.052	0.07
	stain-rc/gram	5.77465	3.71429	5.38462	3.03492	1.39429	2.5379	2.32237	0.49198
z3 nc	weight	0.0146	0.0125	0.0137
	stain	0.08	0.069	0.079
	stain-reagent control	0.04	0.029	0.039
	stain-rc/gram	2.73973	2.32	2.84672
lpla cells	weight	0.0031	0.0018	0.0017
	stain	0.075	0.062	0.065
	stain-reagent control	0.035	0.022	0.025
	stain-rc/gram	11.2903	12.2222	14.7059	6.64747	8.63248	11.3725	8.88416	1.38747
lpla nc	weight	0.0028	0.0039	0.0039
	stain	0.053	0.054	0.053
	stain-reagent control	0.013	0.014	0.013
	stain-rc/gram	4.64286	3.58974	3.33333
