# Supplementary material for: Developing Repair Materials for Stress Urinary Incontinence to Withstand Dynamic Distension
Source: PLoS One. 2016 Mar 16;11(3):e0149971. doi: 10.1371/journal.pone.0149971 (PMC4794140; doi:10.1371/journal.pone.0149971)
Supplement: S3 Table — (XLS) [file pone.0149971.s003.xls]

## Sheet: Hoja1
Z1									Mean YM	STD	SEM		Mean UTS	STD	SEM		% deformation Mean	STD	SEM		Mean 1st cycle	STD	SEM		Mean 2nd cycle	STD	SEM
	Width	Thickness	Area		Young's Modulus	ultimate tensile strength
tensile 1	11	0.1	1.1		1.87913	1			2.18727	0.471386	0.272155		1.07	0.0818535	0.0472582		0	0	0		3.12796	0.360633	0.208211		2.86039	0.658074	0.379939
tensile 2	10	0.09	0.9		1.95277	1.05
tensile 3	11	0.1	1.1		2.72992	1.16
cyclic 1	11	0.08	0.88		3.51402	3.19277	0
cyclic 2	12	0.08	0.96		2.79975	2.10242	0
cyclic 3	12	0.11	1.32		3.0701	3.28598	0
					YM 1st	YM 2nd	% deformation
Z3									Mean	STD	SEM		Mean	STD	SEM		Mean	STD	SEM
	W	T	Area		YM	UTS
tensile 1	10	0.42	4.2		5.97371	2			5.68123	0.414634	0.239389		1.85667	0.222785	0.128625		0	0	0		7.90562	1.93604	1.11777		5.20616	0.924285	0.533636
tensile 2	10	0.44	4.4		5.86327	1.97
tensile 3	9	0.36	3.24		5.20672	1.6
cyclic 1	10	0.39	3.9		10.0769	6.26209	0
cyclic 2	10	0.38	3.8		6.35921	4.81259	0
cyclic 3	8	0.4	3.2		7.28071	4.5438	0
					YM 1st	YM 2nd	% deformation
PLA									Mean	STD	SEM		Mean	STD	SEM		Mean	STD	SEM
	W	T	Area		YM	UTS
tensile 1	9	0.2	1.8		22.5419	0.7			13.1217	9.63086	5.56038		0.666667	0.0351188	0.0202759		15.25	0.526783	0.304138		18.6654	5.13779	2.9663		8.37884	0.632205	0.365004
tensile 2	10	0.24	2.4		3.29316	0.63
tensile 3	11	0.26	2.86		13.53	0.67
cyclic 1	9	0.21	1.89		19.283	8.63543	14.75
cyclic 2	11	0.22	2.42		23.4665	8.84241	15.8
cyclic 3	10	0.27	2.7		13.2468	7.65868	15.2
					YM 1st	YM 2nd	% deformation
low PLA									Mean	STD	SEM		Mean	STD	SEM		Mean	STD	SEM
	W	T	Area		YM	UTS
tensile 1	10	0.08	0.8		18.3566	1.475			20.5638	9.13858	5.27616		1.645	0.196405	0.113395		0	0	0		37.9655	6.43964	3.71793		7.50417	1.99564	1.15218
tensile 2	10	0.07	0.7		12.7311	1.86
tensile 3	12	0.08	0.96		30.6039	1.6
cyclic 1	9	0.09	0.81		33.952	6.65205	0
cyclic 2	11	0.07	0.77		45.3933	9.78442	0
cyclic 3	12	0.09	1.08		34.5513	6.07605	0
					YM 1st	YM 2nd	% deformation
high PLA									Mean	STD	SEM		Mean	STD	SEM		Mean	STD	SEM
	W	T	Area		YM	UTS
tensile 1	10	0.1	1		55.228	1.14			54.5556	2.07518	1.1981		1.34333	0.17673	0.102035		4.95833	0.628656	0.362955		69.9965	17.8567	10.3096		18.847	2.7332	1.57801
tensile 2	10	0.1	1		52.2276	1.43
tensile 3	10	0.11	1.1		56.2112	1.46
cyclic 1	11	0.11	1.21		66.5726	18.4483	4.7
cyclic 2	10	0.09	0.9		89.3172	21.7577	4.5
cyclic 3	11	0.11	1.21		54.0996	16.3351	5.675
					YM 1st	YM 2nd	% deformation
PPL									Mean	STD	SEM		Mean	STD	SEM		Mean	STD	SEM
	W	T	Area		YM	UTS
tensile 1					12.2824	7.6			12.0301	0.590285	0.340801		6.26667	1.52753	0.881917		1.14	0.940638	0.543078		14.3604	3.27582	1.89129		17.8275	3.07591	1.77587
tensile 2	10	0.49	4.9		12.4523	6.6
tensile 3	7	0.5	3.5		11.3556	4.6
cyclic 1	10	0.51	5.1		16.1821	15.6909	0.7
cyclic 2	7	0.55	3.85		16.3204	21.3529	0.5
cyclic 3	7	0.49	3.43		10.5786	16.4386	2.22
					YM 1st	YM 2nd	% deformation
Lenght	8
