# Supplementary material for: Developing Repair Materials for Stress Urinary Incontinence to Withstand Dynamic Distension
Source: PLoS One. 2016 Mar 16;11(3):e0149971. doi: 10.1371/journal.pone.0149971 (PMC4794140; doi:10.1371/journal.pone.0149971)
Supplement: S4 Table — (XLS) [file pone.0149971.s004.xls]

## Sheet: Hoja1
Z1									Mean YM	STD	SEM		Mean UTS	STD	SEM		Mean UTS	STD	SEM
	Width	Thickness	Area		Young's Modulus	Ultimate Tensile Strength	Strain
tensile 1 NC			0		2.72644	1.16	0.98		2.77155	0.0637952	0.04511		1.25	0.127279	0.09		0.98	0	0
tensile 2 NC			0		2.81666	1.34	0.98
tensile 1			0		2.42104	1.3	0.98		2.17907	0.342197	0.24197		1.185	0.162635	0.115		0.98	0	0
tensile 2			0		1.9371	1.07	0.98
Z3									Mean	STD	SEM		Mean	STD	SEM		Mean	STD	SEM
	W	T	Area		YM	UTS	Strain
tensile 1 NC			0		8.68719	3.28	0.98		10.3542	2.35749	1.667		3.81	0.749533	0.53		0.98	0	0
tensile 2 NC			0		12.0212	4.34	0.98
tensile 1			0		7.47092	2.12	0.98		8.98159	2.13641	1.51067		2.495	0.53033	0.375		0.98	0	0
tensile 2			0		10.4923	2.87	0.98
PLA									Mean	STD	SEM		Mean	STD	SEM		Mean	STD	SEM
	W	T	Area		YM	UTS	Strain
tensile 1 NC			0		3.27849	0.12	0.12		2.0259	1.77144	1.25259		0.125	0.00707107	0.005		0.155	0.0494975	0.035
tensile 2 NC			0		0.7733	0.13	0.19
tensile 1			0		4.61478	0.32	0.1		4.05452	0.792327	0.56026		0.21	0.155563	0.11		0.0845	0.0219203	0.0155
tensile 2			0		3.49426	0.1	0.069
low PLA									Mean	STD	SEM		Mean	STD	SEM		Mean	STD	SEM
	W	T	Area		YM	UTS	Strain
tensile 1 NC			0		31.6127	0.71	0.045		20.4477	15.7898	11.1651		1.02	0.438406	0.31		0.2425	0.279307	0.1975
tensile 2 NC			0		9.28263	1.33	0.44
tensile 1			0		5.97236	0.77	0.98		9.44513	4.91124	3.47277		0.735	0.0494975	0.035		0.98	0	0
tensile 2			0		12.9179	0.7	0.98
high PLA									Mean	STD	SEM		Mean	STD	SEM		Mean	STD	SEM
	W	T	Area		YM	UTS	Strain
tensile 1 NC			0		34.8746	1.14	0.28		27.5227	10.3971	7.35189		1.02	0.169706	0.12		0.2	0.113137	0.08
tensile 2 NC			0		20.1708	0.9	0.12
tensile 1			0		77.2033	0.58	0.0365		56.835	28.8051	20.3683		0.7775	0.279307	0.1975		0.09325	0.0802566	0.05675
tensile 2			0		36.4667	0.975	0.15
Lenght	8
	Mean YM	STD	SEM		Mean UTS	STD	SEM		Mean UTS	STD	SEM
	2.47531	0.396737	0.198369		1.2175	0.125	0.0625		0.98	0	0
	Mean	STD	SEM		Mean	STD	SEM		Mean	STD	SEM
	9.66789	2.0005	1.00025		3.1525	0.925972	0.462986		0.98	0	0
	Mean	STD	SEM		Mean	STD	SEM		Mean	STD	SEM
	3.04021	1.62081	0.810406		0.1675	0.102429	0.0512144		0.11975	0.0513185	0.0256592
	Mean	STD	SEM		Mean	STD	SEM		Mean	STD	SEM
	14.9464	11.4672	5.73362		0.8775	0.303246	0.151623		0.61125	0.455309	0.227654
	Mean	STD	SEM		Mean	STD	SEM		Mean	STD	SEM
	42.1788	24.4748	12.2374		0.89875	0.23496	0.11748		0.146625	0.101056	0.0505278
